# Supplementary material for: Use of hydraulic traits for modeling genotype‐specific acclimation in cotton under drought
Source: New Phytol. 2020 Jul 18;228(3):898–909. doi: 10.1111/nph.16751 (PMC7586954; doi:10.1111/nph.16751)
Supplement: Supplementary file 2 — Table S1 Soil observations (years 2010 and 2012). Table S2 Observations from vulnerability curve construction in 2018. Table S3 Summary statistics for original soil texture variables. Table S4 Soil textures aggregated across cells. Please note: Wiley Blackwell are not responsible for the content or functionality of any Supporting Information supplied by the authors. Any queries (other than missing material) should be directed to the New Phytologist Central Office. [file NPH-228-898-s002.xlsx]

## Sheet: article_information
New Phytologist Supporting Information
Article title: Use of hydraulic traits for modeling genotype-specific acclimation in cotton under drought
Authors: Diane R. Wang, Martin D. Venturas, D. Scott Mackay, Douglas J. Hunsaker, Kelly R. Thorp, Michael A. Gore and Duke Pauli
Article acceptance date: 7 June 2020

## Sheet: S1
Table S1. Soil observations (years 2010 and 2012)
probe	depth	year	sand (%)	silt (%)	clay (%)	class
1_01	0_30	2010	65.1	16	18.9	Sandy_Loam
1_01	30_60	2010	63.1	20	16.9	Sandy_Loam
1_01	60_90	2010	65.1	18	16.9	Sandy_Loam
1_01	90_120	2010	73.1	16	10.9	Sandy_Loam
1_01	120_150	2010	55.1	24	20.9	Sandy_Clay_Loam
1_02	0_30	2010	53.1	22	24.9	Sandy_Clay_Loam
1_02	30_60	2010	47.1	22	30.9	Sandy_Clay_Loam
1_02	60_90	2010	43.1	22	34.9	Clay_Loam
1_02	90_120	2010	53.1	22	24.9	Sandy_Clay_Loam
1_02	120_150	2010	49.1	22	28.9	Sandy_Clay_Loam
1_03	0_30	2010	63.1	18	18.9	Sandy_Loam
1_03	30_60	2010	53.1	20	26.9	Sandy_Clay_Loam
1_03	60_90	2010	43.1	22	34.9	Clay_Loam
1_03	90_120	2010	53.1	18	28.9	Sandy_Clay_Loam
1_03	120_150	2010	53.1	22	24.9	Sandy_Clay_Loam
1_04	0_30	2010	57.1	20	22.9	Sandy_Clay_Loam
1_04	30_60	2010	67.1	20	12.9	Sandy_Loam
1_04	60_90	2010	57.1	24	18.9	Sandy_Loam
1_04	90_120	2010	61.1	22	16.9	Sandy_Loam
1_04	120_150	2010	57.1	22	20.9	Sandy_Clay_Loam
2_01	0_30	2010	53.1	22	24.9	Sandy_Clay_Loam
2_01	30_60	2010	53.1	24	22.9	Sandy_Clay_Loam
2_01	60_90	2010	45.1	26	28.9	Sandy_Clay_Loam
2_01	90_120	2010	53.1	18	28.9	Sandy_Clay_Loam
2_01	120_150	2010	73.1	12	14.9	Sandy_Loam
2_02	0_30	2010	63.1	18	18.9	Sandy_Loam
2_02	30_60	2010	67.1	20	12.9	Sandy_Loam
2_02	60_90	2010	63.1	20	16.9	Sandy_Loam
2_02	90_120	2010	63.1	22	14.9	Sandy_Loam
2_02	120_150	2010	67.1	16	16.9	Sandy_Loam
2_03	0_30	2010	63.1	16	20.9	Sandy_Clay_Loam
2_03	30_60	2010	67.1	14	18.9	Sandy_Loam
2_03	60_90	2010	67.1	18	14.9	Sandy_Loam
2_03	90_120	2010	67.1	18	14.9	Sandy_Loam
2_03	120_150	2010	65.1	18	16.9	Sandy_Loam
2_04	0_30	2010	55.1	20	24.9	Sandy_Clay_Loam
2_04	30_60	2010	53.1	20	26.9	Sandy_Clay_Loam
2_04	60_90	2010	43.1	22	34.9	Clay_Loam
2_04	90_120	2010	53.1	20	26.9	Sandy_Clay_Loam
2_04	120_150	2010	51.1	16	32.9	Sandy_Clay_Loam
3_01	0_30	2010	63.1	18	18.9	Sandy_Loam
3_01	30_60	2010	53.1	24	22.9	Sandy_Clay_Loam
3_01	60_90	2010	47.1	24	28.9	Sandy_Clay_Loam
3_01	90_120	2010	47.1	24	28.9	Sandy_Clay_Loam
3_01	120_150	2010	65.1	16	18.9	Sandy_Loam
3_02	0_30	2010	57.1	20	22.9	Sandy_Clay_Loam
3_02	30_60	2010	55.1	22	22.9	Sandy_Clay_Loam
3_02	60_90	2010	47.1	24	28.9	Sandy_Clay_Loam
3_02	90_120	2010	53.1	18	28.9	Sandy_Clay_Loam
3_02	120_150	2010	71.1	10	18.9	Sandy_Loam
3_03	0_30	2010	53.1	22	24.9	Sandy_Clay_Loam
3_03	30_60	2010	49.1	22	28.9	Sandy_Clay_Loam
3_03	60_90	2010	40.4	24.7	34.9	Clay_Loam
3_03	90_120	2010	54.4	20.7	24.9	Sandy_Clay_Loam
3_03	120_150	2010	64.4	14.7	20.9	Sandy_Clay_Loam
3_04	0_30	2010	52.4	20.7	26.9	Sandy_Clay_Loam
3_04	30_60	2010	52.4	22.7	24.9	Sandy_Clay_Loam
3_04	60_90	2010	40.4	24.7	34.9	Clay_Loam
3_04	90_120	2010	48.4	20.7	30.9	Sandy_Clay_Loam
3_04	120_150	2010	66.4	10.7	22.9	Sandy_Clay_Loam
3_05	0_30	2010	60.4	18.7	20.9	Sandy_Clay_Loam
3_05	30_60	2010	60.4	18.7	20.9	Sandy_Clay_Loam
3_05	60_90	2010	64.4	20.7	14.9	Sandy_Loam
3_05	90_120	2010	56.4	22.7	20.9	Sandy_Clay_Loam
3_05	120_150	2010	56.4	22.7	20.9	Sandy_Clay_Loam
3_06	0_30	2010	56.4	24.7	18.9	Sandy_Loam
3_06	30_60	2010	56.4	20.7	22.9	Sandy_Clay_Loam
3_06	60_90	2010	62.4	18.7	18.9	Sandy_Loam
3_06	90_120	2010	64.4	18.7	16.9	Sandy_Loam
3_06	120_150	2010	66.4	16.7	16.9	Sandy_Loam
3_07	0_30	2010	56.4	20.7	22.9	Sandy_Clay_Loam
3_07	30_60	2010	54.4	20.7	24.9	Sandy_Clay_Loam
3_07	60_90	2010	52.4	20.7	26.9	Sandy_Clay_Loam
3_07	90_120	2010	44.4	24.7	30.9	Clay_Loam
3_07	120_150	2010	48.4	26.7	24.9	Sandy_Clay_Loam
3_08	0_30	2010	64.4	12.7	22.9	Sandy_Clay_Loam
3_08	30_60	2010	66.4	14.7	18.9	Sandy_Loam
3_08	60_90	2010	74.4	10.7	14.9	Sandy_Loam
3_08	90_120	2010	70.4	14.7	14.9	Sandy_Loam
3_08	120_150	2010	64.4	16.7	18.9	Sandy_Loam
3_09	0_30	2010	62.4	14.7	22.9	Sandy_Clay_Loam
3_09	30_60	2010	56.4	20.7	22.9	Sandy_Clay_Loam
3_09	60_90	2010	52.4	24.7	22.9	Sandy_Clay_Loam
3_09	90_120	2010	56.4	20.7	22.9	Sandy_Clay_Loam
3_09	120_150	2010	67.1	12	20.9	Sandy_Clay_Loam
3_10	0_30	2010	57.1	20	22.9	Sandy_Clay_Loam
3_10	30_60	2010	57.1	22	20.9	Sandy_Clay_Loam
3_10	60_90	2010	43.1	28	28.9	Clay_Loam
3_10	90_120	2010	57.1	20	22.9	Sandy_Clay_Loam
3_10	120_150	2010	73.1	12	14.9	Sandy_Loam
3_11	0_30	2010	57.1	20	22.9	Sandy_Clay_Loam
3_11	30_60	2010	49.1	24	26.9	Sandy_Clay_Loam
3_11	60_90	2010	45.1	20	34.9	Sandy_Clay_Loam
3_11	90_120	2010	47.1	26	26.9	Sandy_Clay_Loam
3_11	120_150	2010	63.1	18	18.9	Sandy_Loam
3_12	0_30	2010	57.1	20	22.9	Sandy_Clay_Loam
3_12	30_60	2010	57.1	22	20.9	Sandy_Clay_Loam
3_12	60_90	2010	63.1	20	16.9	Sandy_Loam
3_12	90_120	2010	55.1	22	22.9	Sandy_Clay_Loam
3_12	120_150	2010	67.1	18	14.9	Sandy_Loam
4_01	0_30	2010	57.1	24	18.9	Sandy_Loam
4_01	30_60	2010	57.1	20	22.9	Sandy_Clay_Loam
4_01	60_90	2010	65.1	18	16.9	Sandy_Loam
4_01	90_120	2010	63.1	20	16.9	Sandy_Loam
4_01	120_150	2010	63.1	16	20.9	Sandy_Clay_Loam
4_02	0_30	2010	57.1	20	22.9	Sandy_Clay_Loam
4_02	30_60	2010	57.1	22	20.9	Sandy_Clay_Loam
4_02	60_90	2010	51.1	24	24.9	Sandy_Clay_Loam
4_02	90_120	2010	45.1	30	24.9	Sandy_Clay_Loam
4_02	120_150	2010	55.1	20	24.9	Sandy_Clay_Loam
4_03	0_30	2010	57.1	24	18.9	Sandy_Loam
4_03	30_60	2010	55.1	24	20.9	Sandy_Clay_Loam
4_03	60_90	2010	55.1	22	22.9	Sandy_Clay_Loam
4_03	90_120	2010	55.1	20	24.9	Sandy_Clay_Loam
4_03	120_150	2010	53.1	22	24.9	Sandy_Clay_Loam
4_04	0_30	2010	57.1	20	22.9	Sandy_Clay_Loam
4_04	30_60	2010	53.1	22	24.9	Sandy_Clay_Loam
4_04	60_90	2010	45.1	24	30.9	Sandy_Clay_Loam
4_04	90_120	2010	53.1	22	24.9	Sandy_Clay_Loam
4_04	120_150	2010	67.1	14	18.9	Sandy_Loam
4_05	0_30	2010	63.1	14.7	22.2	Sandy_Clay_Loam
4_05	30_60	2010	53.1	22.7	24.2	Sandy_Clay_Loam
4_05	60_90	2010	49.1	26.7	24.2	Sandy_Clay_Loam
4_05	90_120	2010	55.1	20.7	24.2	Sandy_Clay_Loam
4_05	120_150	2010	41.1	22.7	36.2	Clay_Loam
4_06	0_30	2010	57.1	20.7	22.2	Sandy_Clay_Loam
4_06	30_60	2010	57.1	24.7	18.2	Sandy_Loam
4_06	60_90	2010	57.1	26.7	16.2	Sandy_Loam
4_06	90_120	2010	64.4	14.7	20.9	Sandy_Clay_Loam
4_06	120_150	2010	62.4	18.7	18.9	Sandy_Loam
4_07	0_30	2010	56.4	20.7	22.9	Sandy_Clay_Loam
4_07	30_60	2010	52.4	22.7	24.9	Sandy_Clay_Loam
4_07	60_90	2010	50.4	24.7	24.9	Sandy_Clay_Loam
4_07	90_120	2010	48.4	24.7	26.9	Sandy_Clay_Loam
4_07	120_150	2010	52.4	20.7	26.9	Sandy_Clay_Loam
4_08	0_30	2010	52.4	22.7	24.9	Sandy_Clay_Loam
4_08	30_60	2010	54.4	24.7	20.9	Sandy_Clay_Loam
4_08	60_90	2010	44.4	26.7	28.9	Clay_Loam
4_08	90_120	2010	66.4	14.7	18.9	Sandy_Loam
4_08	120_150	2010	66.4	16.7	16.9	Sandy_Loam
4_09	0_30	2010	56.4	24.7	18.9	Sandy_Loam
4_09	30_60	2010	52.4	22.7	24.9	Sandy_Clay_Loam
4_09	60_90	2010	36.4	26.7	36.9	Clay_Loam
4_09	90_120	2010	42.4	24.7	32.9	Clay_Loam
4_09	120_150	2010	56.4	20.7	22.9	Sandy_Clay_Loam
4_10	0_30	2010	52.4	24.7	22.9	Sandy_Clay_Loam
4_10	30_60	2010	52.4	22.7	24.9	Sandy_Clay_Loam
4_10	60_90	2010	40.4	26.7	32.9	Clay_Loam
4_10	90_120	2010	53.1	22	24.9	Sandy_Clay_Loam
4_10	120_150	2010	53.1	22	24.9	Sandy_Clay_Loam
4_11	0_30	2010	57.1	20	22.9	Sandy_Clay_Loam
4_11	30_60	2010	53.1	20	26.9	Sandy_Clay_Loam
4_11	60_90	2010	47.1	26	26.9	Sandy_Clay_Loam
4_11	90_120	2010	47.1	26	26.9	Sandy_Clay_Loam
4_11	120_150	2010	57.1	18	24.9	Sandy_Clay_Loam
4_12	0_30	2010	57.1	20	22.9	Sandy_Clay_Loam
4_12	30_60	2010	53.1	22	24.9	Sandy_Clay_Loam
4_12	60_90	2010	43.1	28	28.9	Clay_Loam
4_12	90_120	2010	53.1	22	24.9	Sandy_Clay_Loam
4_12	120_150	2010	57.1	20	22.9	Sandy_Clay_Loam
5_01	0_30	2010	57.1	20	22.9	Sandy_Clay_Loam
5_01	30_60	2010	57.1	20	22.9	Sandy_Clay_Loam
5_01	60_90	2010	49.1	24	26.9	Sandy_Clay_Loam
5_01	90_120	2010	45.1	20	34.9	Sandy_Clay_Loam
5_01	120_150	2010	53.1	22	24.9	Sandy_Clay_Loam
5_02	0_30	2010	57.1	20	22.9	Sandy_Clay_Loam
5_02	30_60	2010	55.1	22	22.9	Sandy_Clay_Loam
5_02	60_90	2010	47.1	26	26.9	Sandy_Clay_Loam
5_02	90_120	2010	56.4	22.7	20.9	Sandy_Clay_Loam
5_02	120_150	2010	56.4	20.7	22.9	Sandy_Clay_Loam
5_03	0_30	2010	54.4	22.7	22.9	Sandy_Clay_Loam
5_03	30_60	2010	54.4	22.7	22.9	Sandy_Clay_Loam
5_03	60_90	2010	46.4	24.7	28.9	Sandy_Clay_Loam
5_03	90_120	2010	46.4	24.7	28.9	Sandy_Clay_Loam
5_04	0_30	2010	54.4	20.7	24.9	Sandy_Clay_Loam
5_04	30_60	2010	55.1	20	24.9	Sandy_Clay_Loam
5_04	60_90	2010	55.1	22	22.9	Sandy_Clay_Loam
5_04	90_120	2010	53.1	26	20.9	Sandy_Clay_Loam
5_04	120_150	2010	57.1	24	18.9	Sandy_Loam
5_05	0_30	2010	57.1	22	20.9	Sandy_Clay_Loam
5_05	30_60	2010	57.1	20	22.9	Sandy_Clay_Loam
5_05	60_90	2010	53.1	22	24.9	Sandy_Clay_Loam
5_05	90_120	2010	53.1	20	26.9	Sandy_Clay_Loam
5_05	120_150	2010	49.1	22	28.9	Sandy_Clay_Loam
5_06	0_30	2010	57.1	24	18.9	Sandy_Loam
5_06	30_60	2010	65.1	20	14.9	Sandy_Loam
5_06	60_90	2010	69.1	16	14.9	Sandy_Loam
5_06	90_120	2010	67.1	20	12.9	Sandy_Loam
5_06	120_150	2010	65.1	20	14.9	Sandy_Loam
5_07	0_30	2010	57.1	24	18.9	Sandy_Loam
5_07	30_60	2010	55.1	20	24.9	Sandy_Clay_Loam
5_07	60_90	2010	45.1	22	32.9	Sandy_Clay_Loam
5_07	90_120	2010	53.1	22	24.9	Sandy_Clay_Loam
5_07	120_150	2010	53.1	22	24.9	Sandy_Clay_Loam
5_08	0_30	2010	57.1	20	22.9	Sandy_Clay_Loam
5_08	30_60	2010	55.1	20	24.9	Sandy_Clay_Loam
5_08	60_90	2010	57.1	20	22.9	Sandy_Clay_Loam
5_08	90_120	2010	49.1	24	26.9	Sandy_Clay_Loam
5_08	120_150	2010	47.1	24	28.9	Sandy_Clay_Loam
5_09	0_30	2010	53.1	22	24.9	Sandy_Clay_Loam
5_09	30_60	2010	55.1	20	24.9	Sandy_Clay_Loam
5_09	60_90	2010	65.1	12	22.9	Sandy_Clay_Loam
5_09	90_120	2010	37.1	22	40.9	Clay
5_09	120_150	2010	56.4	18.7	24.9	Sandy_Clay_Loam
5_10	0_30	2010	56.4	20.7	22.9	Sandy_Clay_Loam
5_10	30_60	2010	56.4	20.7	22.9	Sandy_Clay_Loam
5_10	60_90	2010	46.4	20.7	32.9	Sandy_Clay_Loam
5_10	90_120	2010	48.4	24.7	26.9	Sandy_Clay_Loam
5_10	120_150	2010	62.4	12.7	24.9	Sandy_Clay_Loam
5_11	0_30	2010	52.4	22.7	24.9	Sandy_Clay_Loam
5_11	30_60	2010	54.4	18.7	26.9	Sandy_Clay_Loam
5_11	60_90	2010	48.4	24.7	26.9	Sandy_Clay_Loam
5_11	90_120	2010	56.4	20.7	22.9	Sandy_Clay_Loam
5_11	120_150	2010	56.4	18.7	24.9	Sandy_Clay_Loam
5_12	0_30	2010	56.4	20.7	22.9	Sandy_Clay_Loam
5_12	30_60	2010	52.4	20.7	26.9	Sandy_Clay_Loam
5_12	60_90	2010	54.4	20.7	24.9	Sandy_Clay_Loam
5_12	90_120	2010	60.4	20.7	18.9	Sandy_Loam
5_12	120_150	2010	50.4	24.7	24.9	Sandy_Clay_Loam
6_01	0_30	2010	54.4	22.7	22.9	Sandy_Clay_Loam
6_01	30_60	2010	52.4	20.7	26.9	Sandy_Clay_Loam
6_01	60_90	2010	48.4	24.7	26.9	Sandy_Clay_Loam
6_01	90_120	2010	42.4	24.7	32.9	Clay_Loam
6_01	120_150	2010	50.4	22.7	26.9	Sandy_Clay_Loam
6_02	0_30	2010	54.4	22.7	22.9	Sandy_Clay_Loam
6_02	30_60	2010	52.4	22.7	24.9	Sandy_Clay_Loam
6_02	60_90	2010	48.4	20.7	30.9	Sandy_Clay_Loam
6_02	90_120	2010	52.4	18.7	28.9	Sandy_Clay_Loam
6_02	120_150	2010	56.4	16.7	26.9	Sandy_Clay_Loam
6_03	0_30	2010	58.4	18.7	22.9	Sandy_Clay_Loam
6_03	30_60	2010	54.4	22.7	22.9	Sandy_Clay_Loam
6_03	60_90	2010	56.4	20.7	22.9	Sandy_Clay_Loam
6_03	90_120	2010	52.4	20.7	26.9	Sandy_Clay_Loam
6_03	120_150	2010	54.4	18.7	26.9	Sandy_Clay_Loam
6_04	0_30	2010	56.4	20.7	22.9	Sandy_Clay_Loam
6_04	30_60	2010	54.4	18.7	26.9	Sandy_Clay_Loam
6_04	60_90	2010	52.4	20.7	26.9	Sandy_Clay_Loam
6_04	90_120	2010	48.4	22.7	28.9	Sandy_Clay_Loam
6_04	120_150	2010	56.4	14.7	28.9	Sandy_Clay_Loam
6_05	0_30	2010	54.4	22.7	22.9	Sandy_Clay_Loam
6_05	30_60	2010	52.4	22.7	24.9	Sandy_Clay_Loam
6_05	60_90	2010	36.4	30.7	32.9	Clay_Loam
6_05	90_120	2010	36.4	28.7	34.9	Clay_Loam
6_05	120_150	2010	54.4	20.7	24.9	Sandy_Clay_Loam
6_06	0_30	2010	56.4	20.7	22.9	Sandy_Clay_Loam
6_06	30_60	2010	62.4	16.7	20.9	Sandy_Clay_Loam
6_06	60_90	2010	60.4	18.7	20.9	Sandy_Clay_Loam
6_06	90_120	2010	56.4	20.7	22.9	Sandy_Clay_Loam
6_06	120_150	2010	48.4	24.7	26.9	Sandy_Clay_Loam
6_07	0_30	2010	54.4	22.7	22.9	Sandy_Clay_Loam
6_07	30_60	2010	56.4	20.7	22.9	Sandy_Clay_Loam
6_07	60_90	2010	46.4	24.7	28.9	Sandy_Clay_Loam
6_07	90_120	2010	46.4	24.7	28.9	Sandy_Clay_Loam
6_07	120_150	2010	60.4	16.7	22.9	Sandy_Clay_Loam
6_08	0_30	2010	54.4	22.7	22.9	Sandy_Clay_Loam
6_08	30_60	2010	52.4	20	27.6	Sandy_Clay_Loam
6_08	60_90	2010	42.4	24	33.6	Clay_Loam
6_08	90_120	2010	48.4	20	31.6	Sandy_Clay_Loam
6_08	120_150	2010	66.4	12	21.6	Sandy_Clay_Loam
6_09	0_30	2010	62.4	16.7	20.9	Sandy_Clay_Loam
6_09	30_60	2010	52.4	20.7	26.9	Sandy_Clay_Loam
6_09	60_90	2010	44.4	22.7	32.9	Clay_Loam
6_09	90_120	2010	44.4	24.7	30.9	Clay_Loam
6_09	120_150	2010	54.4	20.7	24.9	Sandy_Clay_Loam
6_10	0_30	2010	56.4	20.7	22.9	Sandy_Clay_Loam
6_10	30_60	2010	56.4	20.7	22.9	Sandy_Clay_Loam
6_10	60_90	2010	52.4	22.7	24.9	Sandy_Clay_Loam
6_10	90_120	2010	54.4	22.7	22.9	Sandy_Clay_Loam
6_10	120_150	2010	52.4	24.7	22.9	Sandy_Clay_Loam
6_11	0_30	2010	62.4	16.7	20.9	Sandy_Clay_Loam
6_11	30_60	2010	64.4	16.7	18.9	Sandy_Loam
6_11	60_90	2010	64.4	16.7	18.9	Sandy_Loam
6_11	90_120	2010	64.4	18.7	16.9	Sandy_Loam
6_11	120_150	2010	66.4	16.7	16.9	Sandy_Loam
6_12	0_30	2010	52.4	22.7	24.9	Sandy_Clay_Loam
6_12	30_60	2010	56.4	18.7	24.9	Sandy_Clay_Loam
6_12	60_90	2010	48.4	22.7	28.9	Sandy_Clay_Loam
6_12	90_120	2010	48.4	22.7	28.9	Sandy_Clay_Loam
6_12	120_150	2010	56.4	20.7	22.9	Sandy_Clay_Loam
1_01	0_30	2012	63.1	14.7	22.2	Sandy_Clay_Loam
1_01	30_60	2012	48.4	21.4	30.2	Clay_Loam
1_01	60_90	2012	51.8	18	30.2	Sandy_Clay_Loam
1_01	90_120	2012	62.4	4.7	32.9	Sandy_Clay_Loam
1_01	120_150	2012	46.4	23.4	30.2	Clay_Loam
1_02	0_30	2012	61.1	14.7	24.2	Sandy_Clay_Loam
1_02	30_60	2012	51.8	16	32.2	Sandy_Clay_Loam
1_02	60_90	2012	46.4	21.4	32.2	Clay_Loam
1_02	90_120	2012	39.8	22	38.2	Clay_Loam
1_02	120_150	2012	52.4	19.4	28.2	Sandy_Clay_Loam
1_03	0_30	2012	65.8	18.7	15.4	Sandy_Loam
1_03	30_60	2012	69.8	18.7	11.4	Sandy_Loam
1_03	60_90	2012	67.8	16.7	15.4	Sandy_Loam
1_03	90_120	2012	64.4	16.7	18.9	Sandy_Loam
1_03	120_150	2012	60.4	15.4	24.2	Sandy_Clay_Loam
1_04	0_30	2012	67.1	14.7	18.2	Sandy_Loam
1_04	30_60	2012	70.4	17.4	12.2	Loamy_Sand
1_04	60_90	2012	64.4	13.4	22.2	Sandy_Clay_Loam
1_04	90_120	2012	61.8	16.7	21.4	Sandy_Clay_Loam
1_04	120_150	2012	62.4	15.4	22.2	Sandy_Clay_Loam
1_05	0_30	2012	62.4	13.4	24.2	Sandy_Clay_Loam
1_05	30_60	2012	63.1	16.7	20.2	Sandy_Clay_Loam
1_05	60_90	2012	60.4	19.4	20.2	Sandy_Clay_Loam
1_05	90_120	2012	58.4	23.4	18.2	Sandy_loam
1_05	120_150	2012	65.8	12	22.2	Sandy_Clay_Loam
1_06	0_30	2012	68.4	9.4	22.2	Sandy_Clay_Loam
1_06	30_60	2012	72.4	11.4	16.2	Sandy_loam
1_06	60_90	2012	70.4	17.4	12.2	Sandy_loam
1_06	90_120	2012	59.1	20.7	20.2	Sandy_Clay_Loam
1_06	120_150	2012	64.4	15.4	20.2	Sandy_Clay_Loam
1_07	0_30	2012	62.4	15.4	22.2	Sandy_Clay_Loam
1_07	30_60	2012	50.4	20.7	28.9	Sandy_Clay_Loam
1_07	60_90	2012	57.7	15.4	26.9	Sandy_Clay_Loam
1_07	90_120	2012	67.7	13.4	18.9	Sandy_Loam
1_07	120_150	2012	65.1	12.7	22.2	Sandy_Clay_Loam
1_09	0_30	2012	59.8	10.6	29.6	Sandy_Clay_Loam
1_09	30_60	2012	53.7	19.4	26.9	Sandy_Clay_Loam
1_09	60_90	2012	57.8	18	24.2	Sandy_Clay_Loam
1_09	90_120	2012	57.7	19.4	22.9	Sandy_Clay_Loam
1_09	120_150	2012	65.8	12	22.2	Sandy_Clay_Loam
1_10	0_30	2012	65.8	11.3	22.9	Sandy_Clay_Loam
1_10	30_60	2012	59.8	13.3	26.9	Sandy_Clay_Loam
1_10	60_90	2012	46.4	20.7	32.9	Clay_Loam
1_10	90_120	2012	53.7	15.4	30.9	Sandy_Clay_Loam
1_10	120_150	2012	62.4	13.4	24.2	Sandy_Clay_Loam
1_11	0_30	2012	63.8	11.3	24.9	Sandy_Clay_Loam
1_11	30_60	2012	56.4	20.7	22.9	Sandy_Clay_Loam
1_11	60_90	2012	49.1	20.7	30.2	Clay_Loam
1_11	90_120	2012	54.4	14.7	30.9	Clay_Loam
1_11	120_150	2012	69.8	10	20.2	Sandy_Loam
1_12	0_30	2012	55.7	21.4	22.9	Sandy_Clay_Loam
1_12	30_60	2012	58.4	19.4	22.2	Sandy_Clay_Loam
1_12	60_90	2012	60.4	15.4	24.2	Sandy_Clay_Loam
1_12	90_120	2012	58.4	16.7	24.9	Sandy_Clay_Loam
1_12	120_150	2012	55.7	17.4	26.9	Sandy_Clay_Loam
2_01	0_30	2012	71.7	9.4	18.9	Sandy_Loam
2_01	30_60	2012	71.7	9.4	18.9	Sandy_Loam
2_01	60_90	2012	66.4	18.7	14.9	Sandy_Loam
2_01	90_120	2012	62.4	16.7	20.9	Sandy_Clay_Loam
2_01	120_150	2012	70.4	10.7	18.9	Sandy_Loam
2_02	0_30	2012	60.4	17.4	22.2	Sandy_Clay_Loam
2_02	30_60	2012	58.4	13.4	28.2	Sandy_Clay_Loam
2_02	60_90	2012	51.7	15.4	32.9	Sandy_Clay_Loam
2_02	90_120	2012	60.4	15.4	24.2	Sandy_Clay_Loam
2_02	120_150	2012	61.7	18.7	19.6	Sandy_Loam
2_03	0_30	2012	65.8	12	22.2	Sandy_Clay_Loam
2_03	30_60	2012	57.8	16	26.2	Sandy_Clay_Loam
2_03	60_90	2012	57.1	18.7	24.2	Sandy_Clay_Loam
2_03	90_120	2012	65.1	12.7	22.2	Sandy_Clay_Loam
2_03	120_150	2012	72.4	11.4	16.2	Sandy_Loam
2_04	0_30	2012	56.4	15.4	28.2	Sandy_Clay_Loam
2_04	30_60	2012	46.4	17.4	36.2	Clay_Loam
2_04	60_90	2012	45.7	21.4	32.9	Sandy_Clay_Loam
2_04	90_120	2012	59.1	12.7	28.2	Sandy_Clay_Loam
2_04	120_150	2012	66.4	13.4	20.2	Sandy_Clay_Loam
2_05	0_30	2012	58.4	17.4	24.2	Sandy_Clay_Loam
2_05	30_60	2012	64.4	19.4	16.2	Sandy_Loam
2_05	60_90	2012	57.7	19.4	22.9	Sandy_Clay_Loam
2_05	90_120	2012	67.1	10.7	22.2	Sandy_Clay_Loam
2_05	120_150	2012	67.1	8.7	24.2	Sandy_Clay_Loam
2_06	0_30	2012	60.4	17.4	22.2	Sandy_Clay_Loam
2_06	30_60	2012	65.1	12.7	22.2	Sandy_Clay_Loam
2_06	60_90	2012	55.1	14.7	30.2	Clay_Loam
2_06	90_120	2012	69.1	10.7	20.2	Sandy_Clay_Loam
2_06	120_150	2012	71.1	10.7	18.2	Sandy_Loam
2_07	0_30	2012	58.4	18.7	22.9	Sandy_Clay_Loam
2_07	30_60	2012	66.4	15.4	18.2	Sandy_Loam
2_07	60_90	2012	67.1	12.7	20.2	Sandy_Clay_Loam
2_07	90_120	2012	69.1	10.7	20.2	Sandy_Clay_Loam
2_07	120_150	2012	70.4	11.4	18.2	Sandy_Loam
2_08	0_30	2012	68.4	11.4	20.2	Sandy_Clay_Loam
2_08	30_60	2012	75.1	10.7	14.2	Sandy_Loam
2_08	60_90	2012	70.4	13.4	16.2	Sandy_Loam
2_08	90_120	2012	65.7	18.2	16.2	Sandy_Loam
2_08	120_150	2012	57.7	20.2	22.2	Sandy_Clay_Loam
2_09	0_30	2012	59.7	18.2	22.2	Sandy_Clay_Loam
2_09	30_60	2012	48.4	23.4	28.2	Clay_Loam
2_09	60_90	2012	49.7	20.2	30.2	Clay_Loam
2_09	90_120	2012	39.7	28.2	32.2	Clay_Loam
2_09	120_150	2012	57.7	16.2	26.2	Sandy_Clay_Loam
2_10	0_30	2012	67.7	12.2	20.2	Sandy_Clay_Loam
2_10	30_60	2012	75.7	10.2	14.2	Sandy_Loam
2_10	60_90	2012	71.7	18.2	10.2	Sandy_Loam
2_10	90_120	2012	73.7	12.2	14.2	Sandy_Loam
2_10	120_150	2012	69.7	16.2	14.2	Sandy_Loam
2_11	0_30	2012	52.4	19.4	28.2	Clay_Loam
2_11	30_60	2012	42.4	19.4	38.2	Clay
2_11	60_90	2012	51.7	14.2	34.2	Clay_Loam
2_11	90_120	2012	68.4	11.4	20.2	Sandy_Clay_Loam
2_11	120_150	2012	72.4	9.4	18.2	Sandy_Loam
2_12	0_30	2012	66.4	13.4	20.2	Sandy_Clay_Loam
2_12	30_60	2012	78.4	10.7	10.9	Sandy_Loam
2_12	60_90	2012	76.4	5.4	18.2	Sandy_Loam
2_12	90_120	2012	72.4	15.4	12.2	Sandy_Loam
2_12	120_150	2012	56.4	18.7	24.9	Sandy_Clay_Loam
3_01	0_30	2012	62.4	15.4	22.2	Sandy_Clay_Loam
3_01	30_60	2012	56.4	15.4	28.2	Sandy_Clay_Loam
3_01	60_90	2012	56.4	17.4	26.2	Sandy_Clay_Loam
3_01	90_120	2012	46.4	21.4	32.2	Clay_Loam
3_01	120_150	2012	52.4	15.4	32.2	Clay_Loam
3_02	0_30	2012	57.8	18.7	23.4	Sandy_Clay_Loam
3_02	30_60	2012	51.8	18.7	29.4	Clay_Loam
3_02	60_90	2012	54.4	17.4	28.2	Clay_Loam
3_02	90_120	2012	54.4	17.4	28.2	Clay_Loam
3_02	120_150	2012	68.4	9.4	22.2	Sandy_Clay_Loam
3_03	0_30	2012	67.7	11.4	20.9	Sandy_Clay_Loam
3_03	30_60	2012	73.7	13.4	12.9	Loamy_Sand
3_03	60_90	2012	71.7	15.4	12.9	Loamy_Sand
3_03	90_120	2012	75.7	10.7	13.6	Loamy_Sand
3_03	120_150	2012	63.7	14.7	21.6	Sandy_Clay_Loam
3_04	0_30	2012	72.4	4.7	22.9	Sandy_Clay_Loam
3_04	30_60	2012	65.7	13.4	20.9	Sandy_Clay_Loam
3_04	60_90	2012	42.4	22.7	34.9	Clay_Loam
3_04	90_120	2012	54.4	12.7	32.9	Sandy_Clay_Loam
3_04	120_150	2012	72.4	10.7	16.9	Sandy_Loam
3_05	0_30	2012	65.7	13.4	20.9	Sandy_Clay_Loam
3_05	30_60	2012	57.7	21.4	20.9	Sandy_Clay_Loam
3_05	60_90	2012	65.7	19.4	14.9	Sandy_Loam
3_05	90_120	2012	67.8	18	14.2	Sandy_Loam
3_05	120_150	2012	55.7	21.4	22.9	Sandy_Clay_Loam
3_06	0_30	2012	61.7	13.4	24.9	Sandy_Clay_Loam
3_06	30_60	2012	59.7	18.7	21.6	Sandy_Clay_Loam
3_06	60_90	2012	64.4	14.7	20.9	Sandy_Clay_Loam
3_06	90_120	2012	59.7	21.4	18.9	Sandy_Loam
3_06	120_150	2012	65.7	12.7	21.6	Sandy_Clay_Loam
3_07	0_30	2012	55.7	20.7	23.6	Sandy_Clay_Loam
3_07	30_60	2012	65.8	10	24.2	Sandy_Clay_Loam
3_07	60_90	2012	51.7	21.4	26.9	Sandy_Clay_Loam
3_07	90_120	2012	53.8	16	30.2	Sandy_Clay_Loam
3_07	120_150	2012	51.7	19.3	29	Sandy_Clay_Loam
3_08	0_30	2012	59.7	15.4	24.9	Sandy_Clay_Loam
3_08	30_60	2012	66.4	18.7	14.9	Loamy_Sand
3_08	60_90	2012	71.1	16.7	12.2	Loamy_Sand
3_08	90_120	2012	61.1	18.7	20.2	Sandy_Clay_Loam
3_08	120_150	2012	59.1	18.7	22.2	Sandy_Clay_Loam
3_09	0_30	2012	57.1	16.7	26.2	Sandy_Clay_Loam
3_09	30_60	2012	57.7	19.4	22.9	Sandy_Clay_Loam
3_09	60_90	2012	68.4	10.7	20.9	Sandy_Clay_Loam
3_09	90_120	2012	71.7	14.2	14.2	Loamy_Sand
3_09	120_150	2012	61.7	15.4	22.9	Sandy_Clay_Loam
3_10	0_30	2012	65.8	10.7	23.4	Sandy_Clay_Loam
3_10	30_60	2012	59.7	17.4	22.9	Sandy_Clay_Loam
3_10	60_90	2012	69.8	10.6	19.6	Sandy_Clay_Loam
3_10	90_120	2012	63.7	19.4	16.9	Sandy_Loam
3_10	120_150	2012	59.8	12.7	27.4	Sandy_Clay_Loam
3_11	0_30	2012	63.7	13.4	22.9	Sandy_Clay_Loam
3_11	30_60	2012	61.8	14.6	23.6	Sandy_Clay_Loam
3_11	60_90	2012	53.7	21.4	24.9	Sandy_Clay_Loam
3_11	90_120	2012	51.7	16.7	31.6	Sandy_Clay_Loam
3_11	120_150	2012	59.1	12.7	28.2	Sandy_Clay_Loam
3_12	0_30	2012	57.7	16.2	26.2	Sandy_Clay_Loam
3_12	30_60	2012	53.8	19.3	26.9	Sandy_Clay_Loam
3_12	60_90	2012	45.7	16.7	37.6	Sandy_Clay_Loam
3_12	90_120	2012	63.7	13.4	22.9	Sandy_Clay_Loam
3_12	120_150	2012	55.7	17.4	26.9	Sandy_Clay_Loam
4_01	0_30	2012	60.4	14.7	24.9	Sandy_Clay_Loam
4_01	30_60	2012	64.4	15.4	20.2	Sandy_Clay_Loam
4_01	60_90	2012	48.4	23.4	28.2	Clay_Loam
4_01	90_120	2012	42.4	23.4	34.2	Clay_Loam
4_01	120_150	2012	66.4	13.4	20.2	Sandy_Clay_Loam
4_02	0_30	2012	56.4	20.7	22.9	Sandy_Clay_Loam
4_02	30_60	2012	38.4	22.7	38.9	Clay_Loam
4_02	60_90	2012	52.4	17.4	30.2	Clay_Loam
4_02	90_120	2012	56.4	15.4	28.2	Sandy_Clay_Loam
4_02	120_150	2012	62.4	11.4	26.2	Sandy_Clay_Loam
4_03	0_30	2012	55.7	19.4	24.9	Loam
4_03	30_60	2012	53.7	19.4	26.9	Loam
4_03	60_90	2012	53.7	15.4	30.9	Clay_Loam
4_03	90_120	2012	54.4	14.7	30.9	Clay_Loam
4_03	120_150	2012	63.7	9.4	26.9	Sandy_Clay_Loam
4_04	0_30	2012	57.7	19.4	22.9	Sandy_Clay_Loam
4_04	30_60	2012	49.7	19.4	30.9	Clay_Loam
4_04	60_90	2012	49.7	17.4	32.9	Clay_Loam
4_04	90_120	2012	37.7	19.4	42.9	Clay
4_04	120_150	2012	49.7	17.4	32.9	Sandy_Clay_Loam
4_05	0_30	2012	59.7	15.4	24.9	Sandy_Clay_Loam
4_05	30_60	2012	57.7	15.4	26.9	Sandy_Clay_Loam
4_05	60_90	2012	55.7	21.4	22.9	Loam
4_05	90_120	2012	65.7	13.4	20.9	Sandy_Clay_Loam
4_05	120_150	2012	65.7	11.4	22.9	Sandy_Clay_Loam
4_06	0_30	2012	59.7	17.4	22.9	Sandy_Clay_Loam
4_06	30_60	2012	53.7	23.4	22.9	Loam
4_06	60_90	2012	53.7	19.4	26.9	Clay_Loam
4_06	90_120	2012	49.7	17.4	32.9	Sandy_Clay_Loam
4_06	120_150	2012	55.7	19.4	24.9	Loam
4_07	0_30	2012	55.7	19.4	24.9	Sandy_Clay_Loam
4_07	30_60	2012	57.7	19.4	22.9	Sandy_Clay_Loam
4_07	60_90	2012	57.7	11.4	30.9	Sandy_Clay_Loam
4_07	90_120	2012	58.4	16.7	24.9	Sandy_Clay_Loam
4_07	120_150	2012	76.4	6.7	16.9	Sandy_Loam
4_08	0_30	2012	57.7	16.7	25.6	Sandy_Clay_Loam
4_08	30_60	2012	45.7	19.4	34.9	Sandy_Clay_Loam
4_08	60_90	2012	41.1	20.7	38.2	Clay_Loam
4_08	90_120	2012	47.7	17.4	34.9	Sandy_Clay_Loam
4_08	120_150	2012	53.7	17.4	28.9	Sandy_Clay_Loam
4_09	0_30	2012	63.1	12.7	24.2	Sandy_Clay_Loam
4_09	30_60	2012	55.7	17.4	26.9	Sandy_Clay_Loam
4_09	60_90	2012	43.7	19.4	36.9	Clay_Loam
4_09	90_120	2012	58.4	18.7	22.9	Sandy_Clay_Loam
4_09	120_150	2012	64.4	10.7	24.9	Sandy_Clay_Loam
4_10	0_30	2012	56.4	16.7	26.9	Sandy_Clay_Loam
4_10	30_60	2012	45.7	21.4	32.9	Sandy_Clay_Loam
4_10	60_90	2012	44.4	20.7	34.9	Clay_Loam
4_10	90_120	2012	50.4	20.7	28.9	Sandy_Clay_Loam
4_10	120_150	2012	72.4	10.7	16.9	Loamy_Sand
4_11	0_30	2012	63.7	13.4	22.9	Sandy_Clay_Loam
4_11	30_60	2012	47.8	26	26.2	Sandy_Clay_Loam
4_11	60_90	2012	53.7	20.2	26.2	Loam
4_11	90_120	2012	53.7	17.4	28.9	Sandy_Clay_Loam
4_11	120_150	2012	70.4	8.7	20.9	Sandy_Clay_Loam
4_12	0_30	2012	56.4	20.7	22.9	Sandy_Clay_Loam
4_12	30_60	2012	49.7	21.4	28.9	Sandy_Clay_Loam
4_12	60_90	2012	49.7	25.4	24.9	Sandy_Clay_Loam
4_12	90_120	2012	54.4	14.7	30.9	Sandy_Clay_Loam
4_12	120_150	2012	64.4	8.7	26.9	Sandy_Clay_Loam
5_01	0_30	2012	66.4	8.7	24.9	Sandy_Clay_Loam
5_01	30_60	2012	45.7	23.4	30.9	Sandy_Clay_Loam
5_01	60_90	2012	56.4	18.7	24.9	Sandy_Clay_Loam
5_01	90_120	2012	50.4	16.7	32.9	Clay_Loam
5_01	120_150	2012	56.4	12.7	30.9	Sandy_Clay_Loam
5_02	0_30	2012	57.7	17.4	24.9	Sandy_Clay_Loam
5_02	30_60	2012	56.4	20.7	22.9	Sandy_Clay_Loam
5_02	60_90	2012	53.7	17.4	28.9	Sandy_Clay_Loam
5_02	90_120	2012	55.7	15.4	28.9	Sandy_Clay_Loam
5_02	120_150	2012	53.1	24.7	22.2	Loam
5_03	0_30	2012	63.7	13.4	22.9	Sandy_Clay_Loam
5_03	30_60	2012	59.1	18.7	22.2	Sandy_Clay_Loam
5_03	60_90	2012	65.1	16.7	18.2	Sandy_Loam
5_03	90_120	2012	67.1	12.7	20.2	Sandy_Clay_Loam
5_03	120_150	2012	70.4	12.7	16.9	Sandy_Loam
5_04	0_30	2012	57.7	15.4	26.9	Sandy_Clay_Loam
5_04	30_60	2012	54.4	14.7	30.9	Clay_Loam
5_04	60_90	2012	55.7	17.4	26.9	Loam
5_04	90_120	2012	64.4	14.7	20.9	Sandy_Clay_Loam
5_04	120_150	2012	65.7	11.4	22.9	Sandy_Clay_Loam
6_01	0_30	2012	61.7	16.2	22.2	Sandy_Clay_Loam
6_01	30_60	2012	61.1	18.7	20.2	Sandy_Clay_Loam
6_01	60_90	2012	57.1	14.7	28.2	Sandy_Clay_Loam
6_01	90_120	2012	53.1	16.7	30.2	Clay_Loam
6_01	120_150	2012	69.7	10.2	20.2	Sandy_Clay_Loam
6_02	0_30	2012	63.7	12.2	24.2	Sandy_Clay_Loam
6_02	30_60	2012	59.1	18.7	22.2	Sandy_Clay_Loam
6_02	60_90	2012	43.7	25.4	30.9	Clay_Loam
6_02	90_120	2012	66.4	15.4	18.2	Sandy_Loam
6_02	120_150	2012	76.4	13.4	10.2	Sandy_Loam
6_03	0_30	2012	64.4	13.4	22.2	Sandy_Clay_Loam
6_03	30_60	2012	56.4	21.4	22.2	Sandy_Clay_Loam
6_03	60_90	2012	56.4	15.4	28.2	Sandy_Clay_Loam
6_03	90_120	2012	52.4	21.4	26.2	Clay_Loam
6_03	120_150	2012	64.4	13.4	22.2	Sandy_Clay_Loam
6_04	0_30	2012	64.4	13.4	22.2	Sandy_Clay_Loam
6_04	30_60	2012	64.4	15.4	20.2	Sandy_Clay_Loam
6_04	60_90	2012	50.4	19.4	30.2	Clay_Loam
6_04	90_120	2012	54.4	13.4	32.2	Clay_Loam
6_04	120_150	2012	76.4	7.4	16.2	Sandy_Loam

## Sheet: S2
Table S2. Observations from vulnerability curve construction in 2018
Sample	ID	Genotype	Organ	Length (mm)	Area (mm^2)	WP (Mpa)	Kh (Kg m s^-1 Mpa^-1)	Ks (kg m^-1 s^-1 Mpa^-1)	PLC
S1	192-4 0 Mpa	192	Stem	139	26.6033	0	86.7742	3.26178	0
S1	192-4 0.25 Mpa	192	Stem	139	26.6033	-0.25	72.7391	2.73421	16.1743
S1	192-4 0.5 Mpa	192	Stem	139	26.6033	-0.5	40.2154	1.51167	53.6551
S1	192-4 1.0 Mpa	192	Stem	139	26.6033	-1	28.7485	1.08064	66.8697
S1	192-4 1.5 Mpa	192	Stem	139	26.6033	-1.5	23.3347	0.877133	73.1088
S1	192-4 2.0 Mpa	192	Stem	139	26.6033	-2	13.9613	0.524795	83.9108
S1	192-4 3.0 Mpa	192	Stem	139	26.6033	-3	7.93707	0.298349	90.8532
S1	192-4 5.0 Mpa	192	Stem	139	26.6033	-5	5.22144	0.19627	93.9827
S2	192-5 0MPa	192	Stem	139	25.6521	0	92.7912	3.6173	0
S2	192-5 0.25 Mpa	192	Stem	139	25.6521	-0.25	59.3544	2.31383	36.0344
S2	192-5 0.5 Mpa	192	Stem	139	25.6521	-0.5	40.1349	1.56459	56.7471
S2	192-5 1.0 Mpa	192	Stem	139	25.6521	-1	27.9342	1.08896	69.8956
S2	192-5 1.5 Mpa	192	Stem	139	25.6521	-1.5	18.4124	0.717773	80.1572
S2	192-5 2.0 Mpa	192	Stem	139	25.6521	-2	14.1181	0.550371	84.785
S2	192-5 3.0 Mpa	192	Stem	139	25.6521	-3	8.43848	0.328959	90.9059
S2	192-5 5.0 Mpa	192	Stem	139	25.6521	-5	2.26291	0.0882155	97.5613
S3	192-6 0MPa	192	Stem	139	34.7323	0	67.2032	1.93489	0
S3	192-6 0.25 Mpa	192	Stem	139	34.7323	-0.25	43.1277	1.24172	35.8249
S3	192-6 0.5 Mpa	192	Stem	139	34.7323	-0.5	27.4924	0.791553	59.0906
S3	192-6 1.0 Mpa	192	Stem	139	34.7323	-1	18.2115	0.52434	72.9008
S3	192-6 1.5 Mpa	192	Stem	139	34.7323	-1.5	15.7239	0.452718	76.6024
S3	192-6 2.0 Mpa	192	Stem	139	34.7323	-2	12.0359	0.346534	82.0902
S3	192-6 3.0 Mpa	192	Stem	139	34.7323	-3	5.03038	0.144833	92.5147
S3	192-6 5.0 Mpa	192	Stem	139	34.7323	-5	1.62129	0.0466797	97.5875
S4	Fill-1 0 Mpa	Fill	Stem	139	25.9672	0	70.0022	2.69579	0
S4	Fill-1 0.25 Mpa	Fill	Stem	139	25.9672	-0.25	59.6789	2.29824	14.7471
S4	Fill-1 0.5 Mpa	Fill	Stem	139	25.9672	-0.5	47.6369	1.8345	31.9495
S4	Fill-1 1.0 Mpa	Fill	Stem	139	25.9672	-1	43.3716	1.67024	38.0425
S4	Fill-1 1.5 Mpa	Fill	Stem	139	25.9672	-1.5	29.498	1.13597	57.8613
S4	Fill-1 2.0 Mpa	Fill	Stem	139	25.9672	-2	22.5751	0.86937	67.7509
S4	Fill-1 3.0 Mpa	Fill	Stem	139	25.9672	-3	17.9102	0.689724	74.4148
S4	Fill-1 5.0 Mpa	Fill	Stem	139	25.9672	-5	8.48932	0.326924	87.8728
S5	Fill-2 0 Mpa	Fill	Stem	139	32.9792	0	102.804	3.11724	0
S5	Fill-2 0.25 Mpa	Fill	Stem	139	32.9792	-0.25	81.7208	2.47795	20.5082
S5	Fill-2 0.5 Mpa	Fill	Stem	139	32.9792	-0.5	55.8757	1.69427	45.6484
S5	Fill-2 1.0 Mpa	Fill	Stem	139	32.9792	-1	46.2141	1.40131	55.0464
S5	Fill-2 1.5 Mpa	Fill	Stem	139	32.9792	-1.5	39.0168	1.18307	62.0474
S5	Fill-2 2.0 Mpa	Fill	Stem	139	32.9792	-2	32.6344	0.989547	68.2557
S5	Fill-2 3.0 Mpa	Fill	Stem	139	32.9792	-3	22.0919	0.669874	78.5107
S5	Fill-2 5.0 Mpa	Fill	Stem	139	32.9792	-5	8.99694	0.272807	91.2485
S6	Fill-3 0 Mpa	Fill	Stem	139	15.3786	0	24.5692	1.59762	0
S6	Fill-3 0.25 Mpa	Fill	Stem	139	15.3786	-0.25	20.7643	1.35021	15.4862
S6	Fill-3 0.5 Mpa	Fill	Stem	139	15.3786	-0.5	17.1451	1.11487	30.2172
S6	Fill-3 1.0 Mpa	Fill	Stem	139	15.3786	-1	14.6113	0.950106	40.5299
S6	Fill-3 1.5 Mpa	Fill	Stem	139	15.3786	-1.5	13.8989	0.903785	43.4293
S6	Fill-3 2.0 Mpa	Fill	Stem	139	15.3786	-2	10.7324	0.697882	56.3174
S6	Fill-3 3.0 Mpa	Fill	Stem	139	15.3786	-3	6.34965	0.412889	74.156
S6	Fill-3 5.0 Mpa	Fill	Stem	139	15.3786	-5	2.4099	0.156705	90.1914
S7	S1-137 0 Mpa	137	Stem	139	24.4107	0	23.2297	0.951619	0
S7	S1-137 0.25 Mpa	137	Stem	139	24.4107	-0.25	23.8642	0.977615	-2.73182
S7	S1-137 0.5 Mpa	137	Stem	139	24.4107	-0.5	19.0308	0.779611	18.0753
S7	S1-137 1.0 Mpa	137	Stem	139	24.4107	-1	15.9732	0.654354	31.2378
S7	S1-137 1.5 Mpa	137	Stem	139	24.4107	-1.5	13.7138	0.561797	40.9641
S7	S1-137 2.0 Mpa	137	Stem	139	24.4107	-2	11.5733	0.474108	50.1788
S7	S1-137 3.0 Mpa	137	Stem	139	24.4107	-3	9.74208	0.399091	58.0619
S7	S1-137 5.0 Mpa	137	Stem	139	24.4107	-5	2.75217	0.112745	88.1523
S7	S1-137 7.0 Mpa	137	Stem	139	24.4107	-7	0.815009	0.0333874	96.4915
S8	S2-137 0 Mpa	137	Stem	139	20.8307	0	47.3186	2.27158	0
S8	S2-137 0.25 Mpa	137	Stem	139	20.8307	-0.25	38.7459	1.86004	18.1171
S8	S2-137 0.5 Mpa	137	Stem	139	20.8307	-0.5	35.4558	1.70209	25.0702
S8	S2-137 1.0 Mpa	137	Stem	139	20.8307	-1	28.9773	1.39108	38.7613
S8	S2-137 1.5 Mpa	137	Stem	139	20.8307	-1.5	22.0078	1.05651	53.4902
S8	S2-137 2.0 Mpa	137	Stem	139	20.8307	-2	18.9902	0.911644	59.8674
S8	S2-137 3.0 Mpa	137	Stem	139	20.8307	-3	14.7452	0.70786	68.8384
S8	S2-137 5.0 Mpa	137	Stem	139	20.8307	-5	4.14401	0.198938	91.2423
S8	S2-137 7.0 Mpa	137	Stem	139	20.8307	-7	2.08746	0.100211	95.5885
S9	S3-137 0 Mpa	137	Stem	139	36.2101	0	74.9087	2.06872	0
S9	S3-137 0.25 Mpa	137	Stem	139	36.2101	-0.25	74.6412	2.06134	0.357086
S9	S3-137 0.5 Mpa	137	Stem	139	36.2101	-0.5	53.5238	1.47815	28.5479
S9	S3-137 1.0 Mpa	137	Stem	139	36.2101	-1	37.3986	1.03282	50.0744
S9	S3-137 1.5 Mpa	137	Stem	139	36.2101	-1.5	27.7514	0.766401	62.953
S9	S3-137 2.0 Mpa	137	Stem	139	36.2101	-2	25.4861	0.703839	65.9772
S9	S3-137 3.0 Mpa	137	Stem	139	36.2101	-3	19.7364	0.545054	73.6527
S9	S3-137 5.0 Mpa	137	Stem	139	36.2101	-5	10.3017	0.284498	86.2477
S9	S3-137 7.0 Mpa	137	Stem	139	36.2101	-7	0.745855	0.020598	99.0043
S10	S4-163 0 Mpa	163	Stem	139	30.1907	0	123.199	4.08071	0
S10	S4-163 0.25 Mpa	163	Stem	139	30.1907	-0.25	99.3835	3.29186	19.3313
S10	S4-163 0.5 Mpa	163	Stem	139	30.1907	-0.5	72.8866	2.41421	40.8385
S10	S4-163 1.0 Mpa	163	Stem	139	30.1907	-1	53.1939	1.76193	56.8229
S10	S4-163 1.5 Mpa	163	Stem	139	30.1907	-1.5	47.495	1.57317	61.4487
S10	S4-163 2.0 Mpa	163	Stem	139	30.1907	-2	35.9711	1.19146	70.8026
S10	S4-163 3.0 Mpa	163	Stem	139	30.1907	-3	22.1129	0.732439	82.0512
S10	S4-163 5.0 Mpa	163	Stem	139	30.1907	-5	8.97828	0.297386	92.7124
S11	S5-163 0 Mpa	163	Stem	139	32.0695	0	97.861	3.05153	0
S11	S5-163 0.25 Mpa	163	Stem	139	32.0695	-0.25	83.4865	2.6033	14.6888
S11	S5-163 0.5 Mpa	163	Stem	139	32.0695	-0.5	56.8197	1.77177	41.9384
S11	S5-163 1.0 Mpa	163	Stem	139	32.0695	-1	33.9193	1.05768	65.3393
S11	S5-163 1.5 Mpa	163	Stem	139	32.0695	-1.5	32.028	0.998708	67.2719
S11	S5-163 2.0 Mpa	163	Stem	139	32.0695	-2	26.5497	0.827882	72.87
S11	S5-163 3.0 Mpa	163	Stem	139	32.0695	-3	22.0061	0.686201	77.5129
S11	S5-163 5.0 Mpa	163	Stem	139	32.0695	-5	7.2947	0.227466	92.5459
S12	S6-163 0 Mpa	163	Stem	139	32.9792	0	64.7774	1.96419	0
S12	S6-163 0.25 Mpa	163	Stem	139	32.9792	-0.25	52.3287	1.58672	19.2178
S12	S6-163 0.5 Mpa	163	Stem	139	32.9792	-0.5	40.245	1.22032	37.8719
S12	S6-163 1.0 Mpa	163	Stem	139	32.9792	-1	29.2194	0.885994	54.8927
S12	S6-163 1.5 Mpa	163	Stem	139	32.9792	-1.5	23.0053	0.69757	64.4857
S12	S6-163 2.0 Mpa	163	Stem	139	32.9792	-2	20.6003	0.624645	68.1984
S12	S6-163 3.0 Mpa	163	Stem	139	32.9792	-3	13.5632	0.411264	79.0619
S12	S6-163 5.0 Mpa	163	Stem	139	32.9792	-5	4.37354	0.132615	93.2484
R1	R1-Fill 0.0 Mpa	Fill	Root	100	14.3201	0	28.2159	1.97037	0
R1	R1-Fill 0.25 Mpa	Fill	Root	100	14.3201	-0.25	17.0871	1.19323	39.4415
R1	R1-Fill 0.5 Mpa	Fill	Root	100	14.3201	-0.5	13.4514	0.939335	52.327
R1	R1-Fill 1.0 Mpa	Fill	Root	100	14.3201	-1	9.21737	0.643667	67.3327
R1	R1-Fill 1.5 Mpa	Fill	Root	100	14.3201	-1.5	5.48607	0.383103	80.5568
R1	R1-Fill 2.0 Mpa	Fill	Root	100	14.3201	-2	4.72215	0.329757	83.2642
R1	R1-Fill 3.0 Mpa	Fill	Root	100	14.3201	-3	3.42587	0.239235	87.8584
R2	R2-Fill 0.0 Mpa	Fill	Root	100	14.4321	0	137.591	9.53368	0
R2	R2-Fill 0.25 Mpa	Fill	Root	100	14.4321	-0.25	49.0157	3.3963	64.3758
R2	R2-Fill 0.5 Mpa	Fill	Root	100	14.4321	-0.5	22.8575	1.58379	83.3874
R2	R2-Fill 1.0 Mpa	Fill	Root	100	14.4321	-1	16.0276	1.11055	88.3513
R2	R2-Fill 1.5 Mpa	Fill	Root	100	14.4321	-1.5	12.8267	0.88876	90.6777
R2	R2-Fill 2.0 Mpa	Fill	Root	100	14.4321	-2	8.08845	0.560449	94.1214
R2	R2-Fill 3.0 Mpa	Fill	Root	100	14.4321	-3	4.72614	0.327474	96.5651
R3	R3-Fill 0.0 Mpa	Fill	Root	100	12.1613	0	157.726	12.9695	0
R3	R3-Fill 0.25 Mpa	Fill	Root	100	12.1613	-0.25	61.6387	5.06844	60.9204
R3	R3-Fill 0.5 Mpa	Fill	Root	100	12.1613	-0.5	37.5181	3.08504	76.2131
R3	R3-Fill 1.0 Mpa	Fill	Root	100	12.1613	-1	12.1408	0.998316	92.3026
R3	R3-Fill 1.5 Mpa	Fill	Root	100	12.1613	-1.5	10.1868	0.837641	93.5415
R3	R3-Fill 2.0 Mpa	Fill	Root	100	12.1613	-2	3.93901	0.323897	97.5026
R3	R3-Fill 3.0 Mpa	Fill	Root	100	12.1613	-3	3.89487	0.320268	97.5306
R4	R4-192 0.0 Mpa	192	Root	100	14.4097	0	121.362	8.42226	0
R4	R4-192 0.25 Mpa	192	Root	100	14.4097	-0.25	52.8645	3.66868	56.4406
R4	R4-192 0.5 Mpa	192	Root	100	14.4097	-0.5	24.2016	1.67954	80.0583
R4	R4-192 1.0 Mpa	192	Root	100	14.4097	-1	8.13959	0.564871	93.2931
R4	R4-192 1.5 Mpa	192	Root	100	14.4097	-1.5	4.19055	0.290816	96.5471
R4	R4-192 2.0 Mpa	192	Root	100	14.4097	-2	3.47527	0.241177	97.1364
R4	R4-192 3.0 Mpa	192	Root	100	14.4097	-3	2.92876	0.20325	97.5868
R5	R5-192 0.0 Mpa	192	Root	100	11.2122	0	105.33	9.39425	0
R5	R5-192 0.25 Mpa	192	Root	100	11.2122	-0.25	55.948	4.98993	46.8832
R5	R5-192 0.5 Mpa	192	Root	100	11.2122	-0.5	35.915	3.20321	65.9025
R5	R5-192 1.0 Mpa	192	Root	100	11.2122	-1	7.34318	0.654929	93.0284
R5	R5-192 1.5 Mpa	192	Root	100	11.2122	-1.5	1.67662	0.149536	98.4082
R5	R5-192 2.0 Mpa	192	Root	100	11.2122	-2	1.38011	0.12309	98.6897
R5	R5-192 3.0 Mpa	192	Root	100	11.2122	-3	0	0	100
R6	R6-192 0.0 Mpa	192	Root	100	9.63946	0	118.46	12.289	0
R6	R6-192 0.25 Mpa	192	Root	100	9.63946	-0.25	53.027	5.50104	55.2362
R6	R6-192 0.5 Mpa	192	Root	100	9.63946	-0.5	27.6396	2.86734	76.6675
R6	R6-192 1.0 Mpa	192	Root	100	9.63946	-1	13.9957	1.45192	88.1853
R6	R6-192 1.5 Mpa	192	Root	100	9.63946	-1.5	7.62186	0.790694	93.5659
R6	R6-192 2.0 Mpa	192	Root	100	9.63946	-2	3.44934	0.357835	97.0882
R6	R6-192 3.0 Mpa	192	Root	100	9.63946	-3	0.803935	0.0834004	99.3213
R7	R7-137 0.0 Mpa	137	Root	100	14.0309	0	156.178	11.131	0
R7	R7-137 0.25 Mpa	137	Root	100	14.0309	-0.25	64.9712	4.63058	58.3994
R7	R7-137 0.5 Mpa	137	Root	100	14.0309	-0.5	29.0994	2.07395	81.3679
R7	R7-137 1.0 Mpa	137	Root	100	14.0309	-1	3.97434	0.283256	97.4553
R7	R7-137 1.5 Mpa	137	Root	100	14.0309	-1.5	7.51707	0.535751	95.1869
R7	R7-137 2.0 Mpa	137	Root	100	14.0309	-2	11.9531	0.851911	92.3465
R8	R8-137 0.0 Mpa	137	Root	100	13.3856	0	189.309	14.1427	0
R8	R8-137 0.25 Mpa	137	Root	100	13.3856	-0.25	36.9752	2.7623	80.4683
R8	R8-137 0.5 Mpa	137	Root	100	13.3856	-0.5	4.15206	0.310188	97.8067
R8	R8-137 1.0 Mpa	137	Root	100	13.3856	-1	3.34634	0.249994	98.2323
R8	R8-137 1.5 Mpa	137	Root	100	13.3856	-1.5	34.6888	2.59149	81.6761
R8	R8-137 2.0 Mpa	137	Root	100	13.3856	-2	0.213486	0.0159489	99.8872
R9	R9-137 0.0 Mpa	137	Root	100	9.65781	0	145.445	15.0598	0
R9	R9-137 0.25 Mpa	137	Root	100	9.65781	-0.25	88.162	9.12856	39.3845
R9	R9-137 0.5 Mpa	137	Root	100	9.65781	-0.5	51.9747	5.38162	64.265
R9	R9-137 1.0 Mpa	137	Root	100	9.65781	-1	42.5116	4.40179	70.7713
R9	R9-137 1.5 Mpa	137	Root	100	9.65781	-1.5	30.3942	3.14711	79.1026
R9	R9-137 2.0 Mpa	137	Root	100	9.65781	-2	34.2894	3.55043	76.4245
R10	R7-163 0 Mpa	163	Root	100	7.47481	0	85.9903	11.504	0
R10	R7-163 0.25 Mpa	163	Root	100	7.47481	-0.25	26.1386	3.49689	69.6029
R10	R7-163 0.5 Mpa	163	Root	100	7.47481	-0.5	7.12141	0.952721	91.7183
R10	R7-163 1.0 Mpa	163	Root	100	7.47481	-1	3.1347	0.419368	96.3546
R10	R7-163 1.5 Mpa	163	Root	100	7.47481	-1.5	1.0846	0.145101	98.7387
R10	R7-163 2.0 Mpa	163	Root	100	7.47481	-2	5.95483	0.796653	93.075
R10	R7-163 3.0 Mpa	163	Root	100	7.47481	-3	2.68968	0.359832	96.8721
R11	R8-163 0 Mpa	163	Root	100	10.1976	0	113.986	11.1777	0
R11	R8-163 0.25 Mpa	163	Root	100	10.1976	-0.25	37.7817	3.70496	66.8542
R11	R8-163 0.5 Mpa	163	Root	100	10.1976	-0.5	23.9227	2.34591	79.0127
R11	R8-163 1.0 Mpa	163	Root	100	10.1976	-1	11.7552	1.15274	89.6872
R11	R8-163 1.5 Mpa	163	Root	100	10.1976	-1.5	5.84263	0.57294	94.8743
R11	R8-163 2.0 Mpa	163	Root	100	10.1976	-2	2.83277	0.277787	97.5148
R11	R8-163 3.0 Mpa	163	Root	100	10.1976	-3	1.0894	0.106829	99.0443
R12	R9-163 0 Mpa	163	Root	100	5.66211	0	91.3317	16.1303	0
R12	R9-163 0.25 Mpa	163	Root	100	5.66211	-0.25	41.7845	7.37966	54.2498
R12	R9-163 0.5 Mpa	163	Root	100	5.66211	-0.5	20.1497	3.55869	77.9379
R12	R9-163 1.0 Mpa	163	Root	100	5.66211	-1	11.5296	2.03627	87.3762
R12	R9-163 1.5 Mpa	163	Root	100	5.66211	-1.5	5.74235	1.01417	93.7126
R12	R9-163 2.0 Mpa	163	Root	100	5.66211	-2	1.94709	0.343881	97.8681
R12	R9-163 3.0 Mpa	163	Root	100	5.66211	-3	3.8964	0.688152	95.7338
Diameters measured with bark in two perpendicular directions
Ks = conductivity per cross-sectional area

## Sheet: S3
Table S3. Summary statistics of original soil texture variables.
Depth	Statistic	Clay (%)	Sand (%)	Silt (%)
0-30 cm	mean	22.9	59.4	17.8
	sd	2.3	4.6	4.2
	min	15.4	52.4	4.7
	max	29.6	72.4	24.7
	CV	0.1	0.077	0.24
30-60 cm	mean	22.7	60.9	16.4
	sd	4.6	7.6	4.7
	min	10.2	41.1	6.7
	max	36.2	76.4	26.7
	CV	0.2	0.12	0.29
60-90 cm	mean	23.6	57.1	19.3
	sd	5.3	7.2	3.5
	min	10.9	38.4	9.4
	max	38.9	78.4	26
	CV	0.22	0.13	0.18
90-120 cm	mean	25.9	54	20.1
	sd	6.6	9.2	4.4
	min	10.2	36.4	5.4
	max	38.2	76.4	30.7
	CV	0.25	0.17	0.22
120-150 cm	mean	25	56.1	18.9
	sd	6.5	8.7	4.5
	min	10.9	36.4	4.7
	max	42.9	75.7	30
	CV	0.26	0.16	0.24
Combined data collected in 2010 and 2012 (n= 56 and 55 probes, respectively). sd = standard deviation; CV = coefficient of variation.

## Sheet: S4
Table S4. Soil textures aggregated across grids.
grid	treatment	clay	sand	silt
1	WW	25.7736	54.0959	20.1305
2	WW	28.3014	52.8231	18.8755
3	WW	24.3826	55.9437	19.6738
4	WW	23.3549	56.3917	20.2534
5	WW	25.6745	54.3034	20.0221
6	WW	24.1338	56.1601	19.706
7	WW	23.2117	57.5239	19.2644
8	WW	27.9639	53.7168	18.3193
9	WW	27.5894	53.8851	18.5255
10	WW	26.1068	54.9953	18.8978
11	WW	25.0084	56.2954	18.6962
12	WL	23.9461	56.1478	19.9061
13	WL	23.3878	58.054	18.5582
14	WL	21.8256	61.1002	17.0742
15	WL	23.0654	60.3481	16.5865
16	WL	26.2085	55.2385	18.5531
17	WL	23.4259	57.2623	19.3117
18	WL	20.8072	62.0236	17.1692
19	WL	20.034	61.6025	18.3634
20	WL	25.8475	55.1695	18.983
21	WL	25.0898	55.6588	19.2514
22	WL	25.6153	55.5335	18.8513
23	WW	25.853	55.1734	18.9736
24	WW	25.0728	57.0735	17.8538
25	WW	17.9799	65.5835	16.4366
26	WW	20.1571	63.8849	15.958
27	WW	22.2189	61.4009	16.3801
28	WW	24.208	59.9621	15.8298
29	WW	22.3668	62.6502	14.9831
30	WW	22.2765	60.6519	17.0716
31	WW	26.3068	55.452	18.2412
32	WW	27.672	56.1066	16.2214
33	WW	25.7595	55.9089	18.3317
34	WL	25.615	55.8294	18.5555
35	WL	27.2193	55.0904	17.6904
36	WL	27.2373	54.7638	17.9989
37	WL	25.2969	57.0773	17.6258
38	WL	23.7662	59.3962	16.8376
39	WL	22.4999	60.9048	16.5952
40	WL	20.4104	62.8306	16.759
41	WL	20.597	61.8986	17.5045
42	WL	20.8786	58.9165	20.2049
43	WL	26.6877	54.5571	18.7552
44	WL	24.0582	57.2742	18.6676
Mean		24.2021	57.6514	18.1465
sd		2.44688	3.1609	1.32206
CV		0.101102	0.0548279	0.0728546
Shaded rows indicate cells used for informing high clay and low clay parameters
WL = water-limited
WW = well-watered
